# Supplementary material for: Habitat and Season Drive Chigger Mite Diversity and Abundance on Small Mammals in Peninsular Malaysia
Source: Pathogens. 2022 Sep 23;11(10):1087. doi: 10.3390/pathogens11101087 (PMC9607564; doi:10.3390/pathogens11101087)
Supplement: Supplementary file 1 [file pathogens-11-01087-s001.zip]

Archive with 1 entries (1 files):
- pathogens-1906383-supplementary.pdf
